# Supplementary material for: Simple Method for Apples’ Bruise Area Prediction
Source: Materials (Basel). 2021 Dec 25;15(1):139. doi: 10.3390/ma15010139 (PMC8745963; doi:10.3390/ma15010139)
Supplement: Supplementary file 1 [file materials-15-00139-s001.zip]

Archive with 2 entries (2 files):
- Excel S4.xlsx
- Figures S1-S3.pdf
