# Supplementary material for: Simple Method for Apples’ Bruise Area Prediction
Source: Materials (Basel). 2021 Dec 25;15(1):139. doi: 10.3390/ma15010139 (PMC8745963; doi:10.3390/ma15010139)
Supplement: Supplementary file 1 [file materials-15-00139-s001.zip › Excel S4.xlsx]

## Sheet: Read me
	This spreadsheet can be used to apply the results of the research to compare model data. Remember that the model works only for presented drop heights.

## Sheet: Suplementary materials
				Idared	Golden	Jonagold	Model		Substrate	H	Idared			Golden			Jonagold			Combined Model
					Delicious						a	b	B=aH+b	a	b	B=aH+b	a	b	B=aH+b	a	b	B=aH+b
									Concrete Model	0	2.07	126.22	126.22	2.86	129.59	129.59	2.66	189.61	189.61	2.53	148.47	148.47
		Concrete	a	2.07	2.86	2.66	2.53			10			146.92			158.19			216.21			173.77
			b	126.22	129.59	189.61	148.47			20			167.62			186.79			242.81			199.07
			R2	0.91	0.96	0.88	0.78			30			188.32			215.39			269.41			224.37
				64	71	69	68			40			209.02			243.99			296.01			249.67
			X0	-60.98	-45.15	-71.28	-58.68			50			229.72			272.59			322.61			274.97
		Wood	a	1.71	3.17	2.53	2.47			60			250.42			301.19			349.21			300.27
			b	135.58	111.46	199.79	148.94			70			271.12			329.79			375.81			325.57
			R2	0.94	0.93	0.93	0.72			80			291.82			358.39			402.41			350.87
				60	72	68	68			90			312.52			386.99			429.01			376.17
			X0	-79.29	-35.16	-78.97	-60.3			100			333.22			415.59			455.61			401.47
		Cardboard	a	2.05	3.68	3.21	2.98			110			353.92			444.19			482.21			426.77
			b	77.08	8.71	125.95	70.58			120			374.62			472.79			508.81			452.07
			R2	0.9	0.94	0.95	0.75			130			395.32			501.39			535.41			477.37
				64	75	73	71			140			416.02			529.99			562.01			502.67
			X0	-37.6	-2.37	-39.24	-23.68			150			436.72			558.59			588.61			527.97
									Wood Model	0	1.71	135.58	135.58	3.17	111.46	111.46	2.53	199.79	199.79	2.47	148.94	148.94
		Foam	a	1.52	3.2	3.24	2.65			10			152.68			143.16			225.09			173.64
			b	-27.45	-67.49	-99.08	-64.67			20			169.78			174.86			250.39			198.34
			R2	0.92	0.91	0.93	0.77			30			186.88			206.56			275.69			223.04
				57	73	73	69			40			203.98			238.26			300.99			247.74
			X0	18.06	21.09	30.58	24.4			50			221.08			269.96			326.29			272.44
										60			238.18			301.66			351.59			297.14
										70			255.28			333.36			376.89			321.84
										80			272.38			365.06			402.19			346.54
										90			289.48			396.76			427.49			371.24
										100			306.58			428.46			452.79			395.94
										110			323.68			460.16			478.09			420.64
										120			340.78			491.86			503.39			445.34
										130			357.88			523.56			528.69			470.04
										140			374.98			555.26			553.99			494.74
										150			392.08			586.96			579.29			519.44
									Cardboard Model	0	2.05	77.08	77.08	3.68	8.71	8.71	3.21	125.95	125.95	2.98	70.58	70.58
										10			97.58			45.51			158.05			100.38
										20			118.08			82.31			190.15			130.18
										30			138.58			119.11			222.25			159.98
										40			159.08			155.91			254.35			189.78
										50			179.58			192.71			286.45			219.58
										60			200.08			229.51			318.55			249.38
										70			220.58			266.31			350.65			279.18
										80			241.08			303.11			382.75			308.98
										90			261.58			339.91			414.85			338.78
										100			282.08			376.71			446.95			368.58
										110			302.58			413.51			479.05			398.38
										120			323.08			450.31			511.15			428.18
										130			343.58			487.11			543.25			457.98
										140			364.08			523.91			575.35			487.78
										150			384.58			560.71			607.45			517.58
									Foam Model	0	1.52	-27.45	-27.45	3.2	-67.49	-67.49	3.24	-99.08	-99.08	2.65	-64.67	-64.67
										10			-12.25			-35.49			-66.68			-38.17
										20			2.95			-3.49			-34.28			-11.67
										30			18.15			28.51			-1.88			14.83
										40			33.35			60.51			30.52			41.33
										50			48.55			92.51			62.92			67.83
										60			63.75			124.51			95.32			94.33
										70			78.95			156.51			127.72			120.83
										80			94.15			188.51			160.12			147.33
										90			109.35			220.51			192.52			173.83
										100			124.55			252.51			224.92			200.33
										110			139.75			284.51			257.32			226.83
										120			154.95			316.51			289.72			253.33
										130			170.15			348.51			322.12			279.83
										140			185.35			380.51			354.52			306.33
										150			200.55			412.51			386.92			332.83
